# Supplementary material for: Exceptionally High-Temperature-Resistant Kapton-Type Polyimides with Tg > 520 °C: Synthesis via Incorporation of Spirobis(indene)-bis(benzoxazole)-Containing Diamines
Source: Polymers (Basel). 2025 Mar 21;17(7):832. doi: 10.3390/polym17070832 (PMC11991488; doi:10.3390/polym17070832)
Supplement: Supplementary file 1 [file polymers-17-00832-s001.zip]

Archive with 1 entries (1 files):
- polymers-3537422-supplementary.pdf
